# Supplementary material for: Bone microstructure of the basal anomodont Suminia getmanovi supports its arboreal lifestyle
Source: Sci Rep. 2025 Mar 25;15:10294. doi: 10.1038/s41598-025-92727-w (PMC11937274; doi:10.1038/s41598-025-92727-w)
Supplement: Supplementary file 3 — Supplementary Information 3. [file 41598_2025_92727_MOESM3_ESM.xlsx]

## Sheet: Limb bone size ranges
Table S1: Length of skeletal elements (in mm) taken from different specimens of Suminia getmanovi. Abbreviations: F, femur; Fi, fibula; H, humerus; l, left; R, radius; T, tibia; r, right.
Specimen / individual		Length of skeletal elements
		H (l)	H (r)	R (l)	R (r)	F (l)	F (r)	T (l)	T (r)	Fi (l)	Fi (r)
PIN 2212/116 #1 (Fröbisch & Reisz, 2011: Appendix 1)		51.83	54.91	44.67	45.12	71.17	70.32	55.97	60.07	58.18	–
PIN 2212/116 #2 (Fröbisch & Reisz, 2011: Appendix 1)		–	–	46.67	–	75.06	77.16	59.92	34.05	60.81	12.34
PIN 2212/116 #3 (Fröbisch & Reisz, 2011: Appendix 1)		58.7	60.05	–	49.02	72.37	–	52.38	49.21	–	53.06
PIN 2212/116 #4 (Fröbisch & Reisz, 2011: Appendix 1)		–	56.17	–	48.06	–	70.68	–	56.61	–	59.11
PIN 2212/116 #5 (Fröbisch & Reisz, 2011: Appendix 1)		60.33	62.75	–	–	79.86	80.87	59.83	61.49	63.48	62.69
PIN 2212/116 #6 (Fröbisch & Reisz, 2011: Appendix 1)		–	–	–	–	–	65.13	–	56.15	–	58.08
PIN 2212/116 #7 (Fröbisch & Reisz, 2011: Appendix 1)		–	–	–	–	–	59.2	–	45.51	–	–
PIN 2212/116 #9 (Fröbisch & Reisz, 2011: Appendix 1)		–	–	–	–	–	–	50.02	–	–	–
PIN 2212/116 #10 (Fröbisch & Reisz, 2011: Appendix 1)		58.17	56.04	–	38.91	73.46	73.69	–	56.16	–	–
PIN 2212/116 #11 (Fröbisch & Reisz, 2011: Appendix 1)		56.69	–	42.31	–	–	67.54	–	51.74	52.81	52.74
PIN 2212/116 #12 (Fröbisch & Reisz, 2011: Appendix 1)		65.1	–	56.04	55.32	–	–	–	–	–	–
PIN 2212/116 #13 (Fröbisch & Reisz, 2011: Appendix 1)		–	–	–	–	72.36	76.04	–	58.89	–	61.24
PIN 2212/116 #15 (Fröbisch & Reisz, 2011: Appendix 1)		–	60.24	–	–	–	–	–	–	–	–
PIN 2212/62 (from pics and Fröbisch & reisz (2011: fig. 9)		–	62.6	–	–	–	–	–	–	–	–
PIN 2212/102 (from pics and Fröbisch & reisz (2011: fig. 13)		–	–	–	–	68.03	–	53.5	–	54.4	–
ROM 80979 (measurements taken by Aurore in Toronto)		–	53.06	–	46.28	–	–	–	–	–	–
PIN 2212/10 (From J. Fröbisch data)		63.6	–	–	–	–	–	–	–	–	–
KPM 20/99 (present study)		53.49	–	–	–	75.83	64.32	–	59.4	51.63
	Incomplete skeletal elements and measurements (not considered for ratio calculations)		Incomplete skeletal elements and measurements (not considered for ratio calculations)
