# Supplementary material for: Bone microstructure of the basal anomodont Suminia getmanovi supports its arboreal lifestyle
Source: Sci Rep. 2025 Mar 25;15:10294. doi: 10.1038/s41598-025-92727-w (PMC11937274; doi:10.1038/s41598-025-92727-w)
Supplement: Supplementary file 4 — Supplementary Information 4. [file 41598_2025_92727_MOESM4_ESM.xlsx]

## Sheet: Feuil1
Table S2: Calculated ratios between skeletal elements in different specimens of Suminia getmanovi. Abbreviations: F, femur; Fi, fibula; H, humerus; l, left; R, radius; T, tibia; r, right.
Specimen / individual			Ratios between skeletal element lengths
	F/H (l)	F/H (r)	H/F (l)	H/F (r)	H/R (l)	H/R (r)	F/T (l)	F/T (r)	F/Fi (l)	F/Fi (r)	T/Fi (l)	T/Fi (r)
PIN 2212/116 #1 (Fröbisch & Reisz, 2011: Appendix 1)	1.37314	1.28064	0.728256	0.780859	1.16029	1.21698	1.27157	1.17063	1.22327	–	0.962014	–
PIN 2212/116 #2 (Fröbisch & Reisz, 2011: Appendix 1)	–	–	–	–	–	–	1.25267	2.26608	1.23434	6.25284	0.985364	2.75932
PIN 2212/116 #3 (Fröbisch & Reisz, 2011: Appendix 1)	1.23288		0.81111	–	–	1.22501	1.38163	–	–	–	–	0.927441
PIN 2212/116 #4 (Fröbisch & Reisz, 2011: Appendix 1)		1.25832	–	0.794709	–	1.16875	–	1.24854		1.19574	–	0.957706
PIN 2212/116 #5 (Fröbisch & Reisz, 2011: Appendix 1)	1.3238	1.28876	0.7554	0.775937	–	–	1.33478	1.31517	1.25803	1.29	0.942502	0.980858
PIN 2212/116 #6 (Fröbisch & Reisz, 2011: Appendix 1)	–	–	–	–	–	–	–	1.15993	–	1.12138	–	0.96677
PIN 2212/116 #7 (Fröbisch & Reisz, 2011: Appendix 1)	–	–	–	–	–	–	–	1.30081	–	–	–	–
PIN 2212/116 #9 (Fröbisch & Reisz, 2011: Appendix 1)	–	–	–	–	–	–	–	–	–	–	–	–
PIN 2212/116 #10 (Fröbisch & Reisz, 2011: Appendix 1)	1.26285	1.31495	0.79186	0.760483	–	1.44025	–	1.31214	–	–	–	–
PIN 2212/116 #11 (Fröbisch & Reisz, 2011: Appendix 1)	–	–	–	–	1.33987	–	–	1.30537	–	1.28062	–	0.981039
PIN 2212/116 #12 (Fröbisch & Reisz, 2011: Appendix 1)	–	–	–	–	1.16167	–	–	–	–	–	–	–
PIN 2212/116 #13 (Fröbisch & Reisz, 2011: Appendix 1)	–	–	–	–	–	–	–	1.29122	–	1.24167	–	0.961626
PIN 2212/116 #15 (Fröbisch & Reisz, 2011: Appendix 1)	–	–	–	–	–	–	–	–	–	–	–	–
PIN 2212/62 (from pics and Fröbisch & reisz (2011: fig. 9)	–	–	–	–	–	–	–	–	–	–	–	–
PIN 2212/102 (from pics and Fröbisch & reisz (2011: fig. 13)	–	–	–	–	–	–	1.27	–	–	–	0.98	–
ROM 80979 (measurements taken by Aurore in Toronto)	–	–	–	–	–	1.15	–	–	–	–	–	–
PIN 2212/10 (From J. Fröbisch data)	–	–	–	–	–	–	–	–	–	–	–	–
MEAN RATIOS	1.29192		0.774827		1.20322		1.27804		1.23063		0.964532
KPM 20/99 F Left	1.41		0.71				1.28		1.47		1.15
KPM 20/99 F right	1.21		0.83				1.08		1.25
				Incorrect ratios because incomplete limb bones (not considered for Fig. S1B)
